# Supplementary material for: A Discovery of a Genetic Mutation Causing Reduction of Atrogin-1 Expression in Broiler Chicken Muscle
Source: Front Genet. 2019 Aug 15;10:716. doi: 10.3389/fgene.2019.00716 (PMC6704234; doi:10.3389/fgene.2019.00716)
Supplement: Supplementary file 6 [file Table_1.xlsx]

## Sheet: 工作表1
Supplementary Table 1 Primers of Ion torrent sequencing
Primer	Primer sequence (5' - 3')
0-4 F	GTGGTATCCCCAGTTGACTTT
0-4 R	GCCAGGCTTTTTTGTTATG
4-8 F	GTTGCCTGTGAGCAGTGATAT
4-8 R	TGTGGTAACCGTGTGGTGAAG
8-10 F	CACCTGTAAGCCACAAGACTCTC
8-10 R	AAATACGCAAAGGGATGTAGAGT
10-11 F	CCCTTTGCGTATTTCCATTCG
10-11 F	ATCAGCCTTAACCCTGACCAC
intron1(936) F	CTCAGAGAGGCATTACAGAGAG
intron1(936) R	TCAGCGAGAGAAAAGCAGATG
intron1(786) F	GGCATTTTTCTACCATTTACAA
intron1(786) R	CTCAGTTCCCTGATGCTATACC
intron1(885) F	TTCCCTTCACTGCTTGATCTGA
intron1(885) R	TTTCAAAGCCAAACTCCTCATG
intron1(775) F	GGTTTCCCAAGTAGCAGTGAC
intron1(775) R	AATGTGAAGCAGCATAGGTTG
intron1(811) F	TTGGCAGCAACATCATAGTT
intron1(811) R	TGGCAGCTCTGTTTCAGTAC
intron1(430) F	CAAAGCGGTAGCATTAGAGC
intron1(430) R	CTCCTCAAAGCAGGGATTACTA
14-18 F	GCCCATGTTTGACCTAAGAA
14-18 R	CAATCCCCTTCACTTGAGAA
18-23 F	TGAGACACCAGCTGTCAAGGT
18-23R	CAGTGGGGCATAAACAAGCA
23-25 F	TGGGGGAGGATGGTTTGTT
23-25 R	ACGCCAGGTTGGGATCTTAT
25-31 F	GCCAGACAAGTCCTGCTTTC
25-31 R	TTCATCCTTGTGGCTTCTCTC
31-35 F	GAGCTTGGACACTCCCTTTGT
31-35 R	TGCATTTGCCTTTGAAACAAC
35-40 F	TCCCCTGTCTTCCTCCAGTG
35-40R	CGGTTGCCAGATCCACTACA
