# Supplementary material for: A Discovery of a Genetic Mutation Causing Reduction of Atrogin-1 Expression in Broiler Chicken Muscle
Source: Front Genet. 2019 Aug 15;10:716. doi: 10.3389/fgene.2019.00716 (PMC6704234; doi:10.3389/fgene.2019.00716)
Supplement: Supplementary file 7 [file Table_2.xlsx]

## Sheet: 工作表1
Supplementary Table 2 Primers of luciferase report assay
Primer	Primer sequence (5' - 3')
143706667 F	ag acgcgt TTC CTA GTG CTT CAG CTC AG
143706667 R	ag agatct TTC CTA GTG CTT CAG CTC AGA GTG
143709541 F	ag acgcgt ATT TGT GCC AGC ACT ACA AG
143709541 R	ag agatct TGC CTG GTC TGC GTT TAT CA
143711469 F	ag acgcgt TAA GCT GCA TTA CTG CTG ATA A
143711469 R	ag agatct TGT CAG GAT GAG ATT GAT GT
143715711 F	ag acgcgt TAC CAT TCC CAC ACT AGT ATT A
143715711 R	ag agatct CTA AAA TTC CAG GTA CAA AG
143716479 F	ag acgcgt ATC TCT TCA ACA GCC TTA ACT A
143716479 R	ag agatct AAT TAC CCT CCT TCT GAC AAA T
143718432 F	ag acgcgt GTA AAG CTG CGG CAG GAA G
143718432 R	ag agatct TAT TCC CAA CTC AAT AGC CA
143715485 F	ag acgcgt AGG GAA AAA ATG GAG GAG AT
143715485 R	ag agatct TAC CCA CTA CAA GCT GCC AC
143708896 F	ag acgcgt GCG TAT TGC AGG CTC ATT TG
143708896 R	ag agatct GCG TAT TGC AGG CTC ATT TG
143723139F	ag acgcgt ATC ACC CCA GAA ACC ACC AC
143723139R	ag agatct ATC ACC CCA GAA ACC ACC AC
143699522 F	ag acgcgtATC TGG TTC AAG CCC ATG TC
143699522 R	ag agatct TCA CCC TCA ACT CCA ATA GT
