# Supplementary material for: A Discovery of a Genetic Mutation Causing Reduction of Atrogin-1 Expression in Broiler Chicken Muscle
Source: Front Genet. 2019 Aug 15;10:716. doi: 10.3389/fgene.2019.00716 (PMC6704234; doi:10.3389/fgene.2019.00716)
Supplement: Supplementary file 8 [file Table_3.xlsx]

## Sheet: 工作表1
Supplementary Table 3 Variation frequency of 46 candidate SNPs
Chr	Ref	Variant	Position	AA	Cobb	Fast Silky	Silky	Mini	Tibetan	Chahua	RJF	Gene position
chr2	C	G	143690750 bp	0.3958	0.7202	0	0	0	0.2264	0	0	Downstream
chr2	T	C	143690948 bp	0.8904	0.8435	0.3519	0	0.4118	0.55	0	0	Downstream
chr2	A	T	143691079 bp	0.4308	0.8193	0.2326	0	0.2143	0	0	0	Downstream
chr2	C	G	143691718 bp	0.4795	0.7879	0	0	0	0	0	0	Downstream
chr2	G	A	143692345 bp	0.5222	0.7222	0	0	0	0	0	0	Downstream
chr2	A	G	143693211 bp	0.5213	0.708	0	0	0	0	0	0	Downstream
chr2	C	T	143693488 bp	0.2963	0.25	0	0	0.3077	0	0	0	Downstream
chr2	C	T	143693566 bp	0.3361	0.4409	0	0	0	0	0	0	Downstream
chr2	G	A	143693923 bp	0.4648	0.8276	0.4048	0.3793	0	0.4375	0	0	Downstream
chr2	C	T	143696599 bp	0.7	0.8053	0.2069	0.3191	0.2333	0	0	0	3'UTR
chr2	T	C	143698452 bp	0.6562	0.7679	0.25	0.2549	0.3673	0.3636	0	0	3'UTR
chr2	T	C	143699522 bp	0.9267	0.9245	0.5051	0.3579	0.3371	0	0	0	Intron 10
chr2	T	C	143699805 bp	0.6583	0.7714	0.221	0.2462	0	0	0	0	Intron 9
chr2	G	A	143700165 bp	0.689	0.7391	0.223	0	0.3059	0	0	0	Intron 9
chr2	A	G	143700222 bp	0.7379	0.8108	0.2517	0.2761	0.3111	0	0	0	Intron 9
chr2	G	A	143700227 bp	0.7584	0.8269	0.2867	0.2956	0.3253	0	0	0	Intron 9
chr2	T	A	143700235 bp	0.7584	0.819	0.2553	0.2905	0.3295	0	0	0	Intron 9
chr2	G	T	143701851 bp	0.5758	0.625	0.3333	0	0.3158	0	0	0	Intron 7
chr2	G	T	143702096 bp	0.64	0.7609	0	0.2885	0.5429	0	0	0	Intron 7
chr2	G	A	143702518 bp	0.6986	0.7037	0.2317	0	0	0	0	0	Intron 7
chr2	GG	A	143706667 bp	0.862	0.723	0.52	0.644	0.343	0	0	0	Intron 5
chr2	C	A	143707515 bp	0.5	0.3636	0.2381	0	0	0	0	0	Intron 4
chr2	G	A	143708896 bp	0.9524	0.8033	0.569	0.5867	0.3107	0	0	0	Intron 4
chr2	CCAA	C	143709541 bp	0.882	0.63	0.352	0	0	0	0	0	Intron 4
chr2	A	T	143711469 bp	0.9524	0.8512	0.7019	0.4706	0.3245	0.3717	0	0	Intron 4
chr2	C	A	143715477 bp	0.9706	0.8714	0.6719	0.6579	0.6042	0.381	0	0	Intron 2
chr2	C	T	143715485 bp	0.9726	0.8588	0.6	0.525	0.5441	0.3	0	0	Intron 2
chr2	T	C	143715711 bp	0.9462	0.8347	0.5586	0.4925	0.3514	0	0	0	Intron 2
chr2	A	T	143716479 bp	0.8487	0.6538	0.4655	0.4662	0.5424	0	0	0	Intron 2
chr2	A	C	143718432 bp	1	1	0	0	0.2857	0	0	0	Intron 1
chr2	GTC	G	143722241 bp	0.842	0.669	0.737	0.894	0	0	0	0	upstream
chr2	C	A	143722750 bp	0.2292	0.7347	0.3571	0.6286	0.3208	0.4773	0	0	upstream
chr2	G	A	143723128 bp	0.5529	0.2083	0	0	0	0	0	0	upstream
chr2	C	A	143723139 bp	0.9474	0.5758	0.4412	0	0	0	0	0	upstream
chr2	T	C	143723682 bp	0.6917	0.2222	0	0	0	0	0	0	upstream
chr2	A	G	143724098 bp	0.5935	0.2696	0	0	0	0	0	0	upstream
chr2	G	C	143726051 bp	0.5948	0.281	0	0.2308	0.2015	0	0	0	upstream
chr2	T	G	143726297 bp	0.4762	0.2254	0	0	0	0	0	0	upstream
chr2	A	G	143726922 bp	0.6303	0.2	0.3889	0.519	0.2576	0	0	0	upstream
chr2	A	G	143728575 bp	0.3767	0.2273	0	0	0	0	0	0	upstream
chr2	G	A	143728996 bp	0.3385	0.6182	0.2195	0	0.3097	0.2455	0	0	upstream
chr2	C	A	143729143 bp	0.3046	0.5143	0.2414	0	0.3259	0.271	0	0	upstream
chr2	G	A	143729160 bp	0.2957	0.5814	0.2571	0	0.2754	0.3061	0	0	upstream
chr2	G	T	143729173 bp	0.3264	0.5455	0	0	0.2837	0.3093	0	0	upstream
chr2	G	A	143729286 bp	0.3212	0.5625	0.4186	0	0.319	0.4298	0	0	upstream
chr2	T	C	143729489 bp	0.297	0.65	0.2703	0	0.3939	0.4083	0	0	upstream
